# Supplementary material for: Limited Nrf2 activation and heterogeneous thyroidal effects in a 424-compound multi-assay screen call for rigorous testing of purported antioxidant and health-promoting supplements
Source: Redox Biol. 2026 May 16;94:104222. doi: 10.1016/j.redox.2026.104222 (PMC13213695; doi:10.1016/j.redox.2026.104222)
Supplement: Multimedia component 1 [file mmc1.xlsx]

## Sheet: Supplementary table 1
Compound	Concentration (μM)	cell viability	Chemical Class	Supplement
(-)-Ambroxide	10	0.8619	Terpenoid	No
(-)-Epigallocatechin Gallate	10	1.02179	Phenolic Compound	Yes
(-)-Menthol	10	1.099	Terpenoid	No
(-)-Parthenolide	10	0.039095	Terpenoid	Yes
(-)-Parthenolide	1	1.07234	Terpenoid	Yes
(-)-Sparteine Sulfate	10	0.992385	Alkaloid	No
(+)-Isocorynoline	10	1.05152	Alkaloid	No
(+)-Longifolene	10	0.880782	Terpenoid	No
(+)-Matrine	10	0.974694	Alkaloid	Yes
(+)-Usniacin	10	1.0283	Miscellaneous	No
(±)-α-Bisabolol	10	1.10494	Terpenoid	No
(1R)-(-)-Menthyl acetate	10	1.1052	Terpenoid	No
(20R)-Ginsenoside Rh1	10	1.09802	Steroid	Yes
(E)-Cardamoni	10	1.01125	Chalcone	No
(S)-(−)-Limonene	10	1.00477	Terpenoid	No
1,4-Naphthoquinone	10	0.0823535	Quinone	No
1,4-Naphthoquinone	1	1.02021	Quinone	No
1,4-Naphthoquinone	0.1	1.07373	Quinone	No
10-Gingerol	10	0.417454	Phenolic Compound	Yes
10-Gingerol	1	1.19221	Phenolic Compound	Yes
10-Gingerol	0.1	1.13519	Phenolic Compound	Yes
2,2':5',2''-Terthiophene	10	0.99951	Miscellaneous	No
2,3-Dihydroxybenzoic acid	10	1.02676	Phenolic Compound	No
20(S)-Ginsenoside Rh1	10	1.00614	Steroid	No
20-Deoxyingenol	10	0.878443	Terpenoid	No
20S-Ginsenoside Rh2	10	1.07959	Steroid	Yes
23-Hydroxybetulinic acid	10	0.930816	Terpenoid	No
3,4-Dimethoxycinnamic acid	10	1.0034	Phenolic Compound	No
3-Carene	10	1.01653	Terpenoid	No
3-Methylbutanoic acid	10	0.959115	Fatty Acid	No
4-Allylanisole	10	0.96236	Phenolic Compound	No
4-Hydroxy-2,5-dimethyl-3(2H)furanone	10	1.05851	Phenolic Compound	No
4-Isopropylbenzaldehyde	10	0.926108	Phenolic Compound	No
4-Methoxysalicylaldehyde	10	0.968048	Phenolic Compound	No
5,7-Dihydroxy-4-methylcoumarin	10	0.887827	Coumarin	No
5-O-Methylvisammioside	10	1.04715	Glycoside	No
6-Shogaol	10	0.45323	Phenolic Compound	Yes
6-Shogaol	1	1.3271	Phenolic Compound	Yes
6-Shogaol	0.1	1.0711	Phenolic Compound	Yes
7,8-Dihydroxyflavone	10	0.926497	Flavonoid	Yes
7β-Hydroxylathyrol	10	1.06017	Terpenoid	No
8-Gingerol	10	0.182952	Phenolic Compound	Yes
8-Gingerol	1	1.38511	Phenolic Compound	Yes
8-Gingerol	0.1	1.12815	Phenolic Compound	Yes
Acetosyringone	10	0.987195	Phenolic Compound	No
Acetylharpagide	10	0.911639	Glycoside	No
Ajmaline	10	1.04144	Alkaloid	No
AKBA	10	0.949981	Terpenoid	No
Alantolactone	10	1.0262	Terpenoid	No
Alantolactone	1	1.03883	Terpenoid	No
Alantolactone	0.1	1.16713	Terpenoid	No
Alisol B Acetate	10	0.969142	Terpenoid	No
Allicin	10	1.11475	Sulfur-Containing Compound	Yes
Aloin	10	1.01534	Anthraquinone	Yes
Anemoside B4	10	0.938192	Steroid	No
Anisodamine Hydrobromide	10	0.94432	Alkaloid	No
Anwuligan	10	0.855873	Lignan	No
Apigenin	10	1.14621	Flavonoid	Yes
Apocarotenal	10	0.986063	Miscellaneous	No
Arbutin	10	0.918747	Phenolic Compound	Yes
Asaraldehyde	10	1.02899	Phenolic Compound	No
Asiatic Acid	10	0.969759	Terpenoid	Yes
Asperulosid	10	1.11006	Iridoid	No
Astragaloside A	10	1.01286	Terpenoid	No
Atractylenolide I	10	1.09232	Terpenoid	No
Aucubin	10	1.10189	Iridoid	No
Baicalein	10	0.943511	Flavonoid	Yes
Baicalin	10	1.00082	Flavonoid	Yes
Bavachin	10	1.10075	Chalcone	No
Bavachinin	10	0.99753	Chalcone	No
Benzoylpaeoniflorin	10	0.994583	Glycoside	No
Berbamine (dihydrochloride)	10	0.342537	Alkaloid	No
Berbamine (dihydrochloride)	1	1.03101	Alkaloid	No
Berberine	10	1.03284	Alkaloid	Yes
Beta-Asarone	10	0.985027	Terpenoid	No
Beta-Elemonic	10	0.935747	Terpenoid	No
Betulin	10	0.189029	Terpenoid	Yes
Betulin	1	1.01909	Terpenoid	Yes
Betulinicaldehyde	10	1.02538	Terpenoid	No
Biochanin A	10	1.04447	Isoflavonoid	Yes
Bisdemethoxycurcumin (BDMC)	10	0.861035	Chalcone	Yes
Borneol	10	1.0369	Terpenoid	No
Brefeldin A	10	0.721296	Lactone	No
Brefeldin A	1	0.915733	Lactone	No
Brefeldin A	0.1	1.10181	Lactone	No
Bulleyaconi cine A	10	1.13025	Alkaloid	No
Butein	10	0.387654	Phenolic Compound	No
Butein	1	1.0819	Phenolic Compound	No
Caffeic Acid	10	1.02941	Phenolic Compound	Yes
Caffeic Acid Phenethyl Ester	10	0.0489303	Phenolic Compound	Yes
Caffeic Acid Phenethyl Ester	1	1.00948	Phenolic Compound	Yes
Caffeic Acid Phenethyl Ester	0.1	1.06439	Phenolic Compound	Yes
Calycosin	10	0.980496	Isoflavonoid	Yes
Cardamonin	10	0.990883	Chalcone	No
Carnosol	10	0.871716	Phenolic Compound	No
Catharanthine	10	0.951838	Alkaloid	No
Catharanthine hemitartrate	10	0.952301	Alkaloid	No
Cedrol	10	1.00584	Terpenoid	No
Celastrol	10	0	Terpenoid	Yes
Celastrol	1	0.41396	Terpenoid	Yes
Celastrol	0.1	1.08052	Terpenoid	Yes
Cephalotaxine	10	0.997807	Alkaloid	No
Cepharanthine	10	0.989345	Alkaloid	No
Chaetocin	10	0.0730274	Miscellaneous	No
Chaetocin	1	0.116044	Miscellaneous	No
Chaetocin	0.1	0.988677	Miscellaneous	No
Chaetocin	0.01	1.05339	Miscellaneous	No
Chelidonic acid	10	0.912996	Organic Acid	No
Chrysin	10	1.1328	Flavonoid	Yes
Chrysophanic Acid	10	1.04947	Anthraquinone	No
Cimifugin	10	0.874896	Miscellaneous	No
Cinnamaldehyde	10	0.951823	Phenolic Compound	Yes
Cinnamyl acetate	10	1.00238	Ester	No
Cinnamyl alcohol	10	1.03211	Phenolic Compound	No
Citronellyl acetate	10	1.09427	Ester	No
Citropten	10	0.735636	Coumarin	No
Citropten	1	0.979158	Coumarin	No
Columbianadin	10	0.965395	Coumarin	No
Columbin	10	0.940927	Terpenoid	No
Combretastatin A4	10	0.19284	Stilbene	No
Combretastatin A4	1	0.27253	Stilbene	No
Combretastatin A4	0.1	0.710727	Stilbene	No
Combretastatin A4	0.01	0.885113	Stilbene	No
Combretastatin A4	0.001	1.1992	Stilbene	No
Complanatuside	10	1.11343	Glycoside	No
Corilagin	10	1.07492	Phenolic Compound	No
Corynoxine	10	1.07943	Alkaloid	No
Costunolide	10	0.0785612	Terpenoid	No
Costunolide	1	1.01206	Terpenoid	No
Cucurbitacin B	10	0.747805	Terpenoid	No
Cucurbitacin B	1	0.816233	Terpenoid	No
Cucurbitacin B	0.1	1.10769	Terpenoid	No
Curculigoside	10	0.853997	Phenolic Compound	No
Curcumenol	10	1.12549	Terpenoid	No
Curcumol	10	0.996704	Terpenoid	Yes
Curcurbitacin IIA	10	0.698058	Terpenoid	No
Curcurbitacin IIA	1	0.975372	Terpenoid	No
Curdione	10	1.02948	Terpenoid	No
Cyanidin-3-O-glucoside chloride	10	1.04109	Miscellaneous	Yes
Cyasterone	10	1.00304	Terpenoid	No
Daidzein	10	0.940554	Isoflavonoid	Yes
Daidzin	10	1.0638	Isoflavonoid	Yes
Daminozide	10	0.991095	Miscellaneous	No
Danshensu	10	0.935844	Phenolic Compound	No
Daphnetin	10	0.974414	Coumarin	No
Daurisoline	10	0.870919	Alkaloid	No
Decursinol angelate	10	1.23843	Miscellaneous	No
Decyl aldehyde	10	0.948941	Ester	No
Deguelin	10	0.951371	Terpenoid	No
Dehydroandrographolide	10	1.00499	Terpenoid	No
Dehydrocostus Lactone	10	1	Terpenoid	No
Dehydroevodiamine hydrochloride	10	1.00047	Alkaloid	No
Demethoxycurcumin	10	1.04673	Chalcone	Yes
Demethylnobiletin	10	0.862167	Flavonoid	No
Diallyl sulfide	10	0.938232	Sulfur-Containing Compound	Yes
Dihydroartemisinic acid	10	1.12759	Fatty Acid	No
Dihydromyricetin	10	0.969633	Flavonoid	Yes
Dihydrotanshinone I	10	0.00880934	Terpenoid	Yes
Dihydrotanshinone I	1	1.01906	Terpenoid	Yes
Dihydrotanshinone I	0.1	1.11917	Terpenoid	Yes
Diosmetin	10	1.10582	Flavonoid	Yes
Docetaxel Trihydrate	10	0.419636	Miscellaneous	No
Docetaxel Trihydrate	1	0.819073	Miscellaneous	No
Docetaxel Trihydrate	0.1	0.904769	Miscellaneous	No
Docetaxel Trihydrate	0.01	1.17927	Miscellaneous	No
D-Pinitol	10	0.940914	Sugar	Yes
Dracohodin perochlorate	10	0.936075	Miscellaneous	No
Dulcitol	10	1.03637	Sugar	No
Echinacoside	10	1.01643	Glycoside	Yes
Eleutheroside E	10	1.00202	Glycoside	Yes
Embelin	10	1.02423	Quinone	Yes
Emodin	10	0.964317	Quinone	Yes
Engeletin	10	0.969622	Glycoside	No
Enoxolone	10	0.931611	Terpenoid	No
Epimedin A	10	0.979628	Glycoside	No
Epoxomicin	10	0.222467	Miscellaneous	No
Epoxomicin	1	0.261029	Miscellaneous	No
Epoxomicin	0.1	0.38941	Miscellaneous	No
Epoxomicin	0.01	1.03801	Miscellaneous	No
Equol	10	0.75375	Isoflavonoid	Yes
Equol	1	1.0828	Isoflavonoid	Yes
Erianin	10	0.782941	Miscellaneous	No
Erianin	1	0.898361	Miscellaneous	No
Erianin	0.1	1.03208	Miscellaneous	No
Eriocitrin	10	1.09228	Phenolic Compound	No
Esculetin	10	0.969399	Phenolic Compound	No
Ethyl 4-Methoxycinnamate	10	0.957683	Ester	No
Ethyl ferulate	10	1.13101	Phenolic Compound	No
Ethyl vanillin acetate	10	0.960684	Phenolic Compound	No
Evodine	10	0.982917	Alkaloid	No
Fargesin	10	1.00247	Lignan	No
Farnesol	10	1.03068	Terpenoid	No
Ferulic acid methyl ester	10	0.940251	Phenolic Compound	No
Fisetin	10	0.961525	Flavonoid	Yes
Flavokawain B	10	0.877904	Chalcone	No
Fluconazole	10	0.984059	Antibiotic/Antifungal	No
Forsythoside A	10	0.952819	Flavonoid	No
Fraxetin	10	0.937353	Phenolic Compound	No
Fraxinellone	10	0.971431	Terpenoid	No
Galangin	10	1.04558	Flavonoid	Yes
Galanthamine	10	0.995467	Alkaloid	No
Gallocatechin gallate	10	1.00781	Phenolic Compound	Yes
Gambogenic acid	10	0.31081	Miscellaneous	No
Gambogenic acid	1	1.04775	Miscellaneous	No
Gambogenic acid	0.1	1.04519	Miscellaneous	No
Gamma-Oryzanol	10	0.988384	Phenolic Compound	Yes
Gelsemine	10	0.91232	Alkaloid	No
Genistein	10	0.947067	Isoflavonoid	Yes
Genkwanin	10	0.91385	Flavonoid	No
Gentiopicroside	10	1.01344	Iridoid	No
Geraniol	10	1.10935	Terpenoid	Yes
Geranyl acetate	10	0.952534	Ester	No
Germacrone	10	0.927106	Terpenoid	No
Ginkgolide A	10	1.02916	Terpenoid	Yes
Ginsenoside CK	10	0.960789	Steroid	Yes
Ginsenoside F1	10	1.00881	Steroid	Yes
Ginsenoside Rb2	10	0.90164	Steroid	Yes
Glabridin	10	0.922644	Phenolic Compound	Yes
Gluconolactone	10	0.996588	Organic Acid	Yes
Glucosamine sulfate	10	0.962816	Sugar	Yes
Glycitin	10	1.05054	Isoflavonoid	Yes
Glycyrrhizin (Glycyrrhizic Acid)	10	0.923999	Terpenoid	Yes
Gramine	10	1.0135	Alkaloid	No
Griffonilide	10	0.978552	Lactone	No
Griseofulvin	10	1.05582	Antibiotic/Antifungal	No
Guaiacol	10	0.956319	Phenolic Compound	No
Guggulsterone E&Z	10	1.42404	Steroid	Yes
Harmaline	10	0.912111	Alkaloid	No
Harmine	10	1.01178	Alkaloid	No
Harringtonine	10	0.497511	Alkaloid	No
Harringtonine	1	1.02496	Alkaloid	No
Harringtonine	0.1	0.906478	Alkaloid	No
Hesperetin	10	1.04731	Flavonoid	Yes
Homoorientin	10	1.12181	Flavonoid	No
Honokiol	10	1.01726	Phenolic Compound	Yes
Hydroxy safflor yellow A	10	0.951338	Phenolic Compound	No
Hydroxygenkwanin	10	0.857605	Flavonoid	No
Hyperoside	10	0.986573	Flavonoid	No
Icariin	10	1.02223	Flavonoid	Yes
Imperatorin	10	0.999681	Miscellaneous	Yes
Imperialine	10	1	Alkaloid	No
Incensole acetate	10	0.982346	Terpenoid	No
Indole-3-carbinol	10	0.999682	Phenolic Compound	Yes
Ingenol	10	0.955476	Terpenoid	No
Irigenin	10	1.04635	Isoflavonoid	No
Isobavachalcone	10	0.631132	Chalcone	No
Isobavachalcone	1	0.948738	Chalcone	No
Isobavachin	10	1.00511	Flavonoid	No
Isocorynoxeine	10	1	Alkaloid	No
Isofraxidin	10	1.03535	Phenolic Compound	No
Isoguanosine	10	1.00444	Miscellaneous	No
Isoguanosine	1	0.857198	Miscellaneous	No
Isoimperatorin	10	1.03168	Coumarin	No
Isoquercitrin	10	0.95918	Flavonoid	Yes
Isosilybin	10	0.994572	Miscellaneous	Yes
Jasmone	10	0.951171	Miscellaneous	No
Jatrorrhizine	10	1.04486	Alkaloid	No
Jervine	10	0.982457	Alkaloid	No
Juglone	10	1.01216	Phenolic Compound	Yes
kaempferide	10	1.0906	Flavonoid	No
Kaempferol	10	0.966663	Flavonoid	Yes
Kirenol	10	1.1023	Terpenoid	No
Kojic acid	10	0.946927	Miscellaneous	No
L-(+)-Rhamnose Monohydrate	10	0.943816	Sugar	No
Lactitol	10	0.910554	Sugar	No
Lanatoside C	10	1.05474	Cardiac Glycoside	No
Lapachol	10	1.0126	Quinone	Yes
Lappaconitine	10	0.910857	Alkaloid	No
Lathyrol	10	1.03566	Terpenoid	No
Leonuride	10	0.992745	Iridoid	No
Leonurine Hydrochloride	10	1.11385	Alkaloid	No
Levistilide A	10	0.857072	Terpenoid	No
Licochalcone A	10	0.984252	Chalcone	Yes
Licochalcone A	1	0.986233	Chalcone	Yes
Licochalcone A	0.1	1.26869	Chalcone	Yes
Liensinine perchlorate	10	0.888481	Lignan	No
Linalool	10	0.935975	Terpenoid	No
Liquiritigenin	10	1.0235	Flavonoid	Yes
Lithospermic acid	10	0.931437	Phenolic Compound	No
Lithospermoside	10	0.928139	Glycoside	No
L-Lactic acid	10	1.04301	Organic Acid	No
Lobelin sulphate	10	0.955907	Alkaloid	Yes
Loganin	10	1.01277	Iridoid	No
Lupeol	10	1.00555	Terpenoid	Yes
Luteolin	10	0.766746	Flavonoid	Yes
Luteolin	1	1.02825	Flavonoid	Yes
Lycorine	10	0.84704	Alkaloid	No
Lycorine	1	1.15784	Alkaloid	No
Lycorine hydrochloride	10	0.84653	Alkaloid	No
Lycorine hydrochloride	1	1.05111	Alkaloid	No
Madecassic acid	10	0.739434	Terpenoid	No
Madecassic acid	1	1.02877	Terpenoid	No
Magnoflorine chloride	10	0.966889	Alkaloid	No
Magnolin	10	0.992672	Phenolic Compound	Yes
Magnolol	10	0.94523	Phenolic Compound	Yes
Maltol	10	0.958376	Phenolic Compound	No
Meisoindigo	10	0.0460391	Miscellaneous	No
Meisoindigo	1	1.00086	Miscellaneous	No
Melatonin	10	1.01973	Hormone	Yes
Methoxsalen	10	0.911423	Coumarin	No
Methyl cinnamate	10	1.03912	Ester	No
Methyl syringate	10	1.02223	Phenolic Compound	No
Methyl Vanillate	10	0.997936	Phenolic Compound	No
Mogroside V	10	0.969917	Sugar	No
Monotropein	10	1.00393	Iridoid	No
Morin	10	0.908593	Flavonoid	No
Mulberroside A	10	1.00521	Phenolic Compound	No
Myricetin	10	1.01846	Flavonoid	Yes
Myricitrin	10	0.977464	Flavonoid	No
Nanofin	10	0.988685	Alkaloid	No
Nardosinone	10	0.999407	Terpenoid	No
Naringenin	10	1.03355	Flavonoid	Yes
Naringin	10	0.938654	Flavonoid	Yes
Naringin Dihydrochalcone	10	1.02481	Chalcone	Yes
Narirutin	10	1	Flavonoid	Yes
Neferine	10	1.00164	Alkaloid	No
Neobavaisoflavone	10	0.914917	Isoflavonoid	No
Neobavaisoflavone	1	0.9693	Isoflavonoid	No
Neomangiferin	10	0.994058	Glycoside	No
Nerolidol	10	0.976676	Terpenoid	No
Nitidine Chloride	10	0.301856	Alkaloid	No
Nitidine Chloride	1	1.02006	Alkaloid	No
Nobiletin	10	0.909701	Flavonoid	Yes
Nodakenin	10	0.977697	Glycoside	No
Nonanoic acid	10	1.01832	Fatty Acid	No
Nonivamide	10	0.927759	Alkaloid	No
Nootkatone	10	1.0738	Terpenoid	No
Norcantharidin	10	0.946128	Miscellaneous	No
Nordihydroguaiaretic acid (NDGA)	10	0.287629	Phenolic Compound	No
Nordihydroguaiaretic acid (NDGA)	1	1.07852	Phenolic Compound	No
Norisoboldine	10	1.06773	Alkaloid	No
Obacunone	10	1.01892	Phenolic Compound	No
Obtusifolin	10	0.929183	Anthraquinone	No
Oleic Acid	10	1.04042	Fatty Acid	Yes
Oleuropein	10	0.991382	Phenolic Compound	Yes
Olivetol	10	1.01003	Phenolic Compound	No
Oroxin B	10	0.952443	Flavonoid	No
Oroxylin A	10	1.02237	Flavonoid	Yes
Ouabain	10	1.03549	Cardiac Glycoside	No
Oxypeucedanin	10	0.94277	Coumarin	No
Oxyresveratrol	10	1.03911	Phenolic Compound	Yes
Paeonol	10	0.898907	Phenolic Compound	Yes
Palmatine	10	1.05682	Alkaloid	No
Paulownin	10	0.98648	Lignan	No
p-Coumaric Acid	10	1.11802	Phenolic Compound	No
p-Coumaric acid ethyl ester	10	0.949155	Ester	No
p-Cymene	10	0.990649	Terpenoid	No
Pectolinarin	10	0.994634	Glycoside	No
Peimine	10	0.98388	Alkaloid	No
Peiminine	10	0.940374	Alkaloid	No
Phloracetophenone	10	0.980746	Phenolic Compound	No
Phloretic acid	10	1.02749	Phenolic Compound	No
Phloretin	10	1.05516	Chalcone	Yes
Phlorizin	10	1.02798	Chalcone	Yes
Phytol	10	1.13145	Terpenoid	Yes
Phytolaccagenin	10	1.09511	Terpenoid	No
Piceatannol	10	0.834517	Stilbene	Yes
Piceatannol	1	1.03115	Stilbene	Yes
Piperine	10	1.02193	Alkaloid	Yes
Piperlongumine	10	0.450422	Alkaloid	Yes
Piperlongumine	1		Alkaloid	Yes
Pogostone	10	1.00147	Phenolic Compound	No
Polydatin	10	1.01904	Glycoside	No
Polygalaxanthone III	10	1	Glycoside	No
Polyphyllin I	10	0.0511481	Miscellaneous	No
Polyphyllin I	1	0.791955	Miscellaneous	No
Polyphyllin I	0.1	1.0712	Miscellaneous	No
Polyphyllin VI	10	0.0491899	Miscellaneous	No
Polyphyllin VI	1	1.00193	Miscellaneous	No
Praeruptorin A	10	0.863457	Miscellaneous	No
Praeruptorin C	10	0.969445	Miscellaneous	No
Praeruptorin D	10	0.624639	Miscellaneous	No
Praeruptorin D	1	1.03918	Miscellaneous	No
Pristimerin	10	0.00926154	Terpenoid	No
Pristimerin	1	0.418964	Terpenoid	No
Pristimerin	0.1	1.05911	Terpenoid	No
Propylparaben	10	0.91364	Phenolic Compound	No
Protocatechuic acid	10	1.03666	Phenolic Compound	No
Protodioscin	10	0.411798	Steroid	Yes
Protodioscin	1	1.19378	Steroid	Yes
Protopine	10	0.928671	Alkaloid	No
Protosappanin B	10	1	Phenolic Compound	No
Pseudolaric Acid B	10	0.842564	Terpenoid	No
Pseudolaric Acid B	1	0.930493	Terpenoid	No
Pseudolaric Acid B	0.1	1.00352	Terpenoid	No
Psoralidin	10	0.960491	Coumarin	No
Pterostilbene	10	0.848688	Stilbene	Yes
Pterostilbene	1	1.14774	Stilbene	Yes
Puerarin	10	1.01859	Isoflavonoid	Yes
Purpurin	10	0.964756	Anthraquinone	No
Pyrrolidine	10	1.03056	Miscellaneous	No
Quercetin	10	1.03275	Flavonoid	Yes
Raspberry Ketone	10	0.987563	Phenolic Compound	Yes
Rauwolscine hydrochloride	10	0.936347	Alkaloid	No
Rebaudioside A	10	1.04501	Glycoside	No
Rebaudioside C	10	1.053	Glycoside	No
Resveratrol	10	0.858398	Stilbene	Yes
Rhapontin	10	0.941263	Stilbene	No
Rhoifolin	10	0.952494	Glycoside	No
Ribitol	10	1.04407	Sugar	No
Rosmarinic acid	10	0.968299	Phenolic Compound	Yes
Rotundic acid	10	0.912206	Terpenoid	No
Rotundine	10	0.97887	Alkaloid	No
Rubusoside	10	1.06156	Glycoside	No
Rutaecarpine	10	1.01119	Alkaloid	Yes
Rutin hydrate	10	0.962681	Glycoside	Yes
S-(-)-Cotinine	10	0.975344	Alkaloid	No
Saikosaponin D	10	0.640342	Terpenoid	No
Saikosaponin D	1	0.957777	Terpenoid	No
Salicin	10	0.993676	Phenolic Compound	Yes
Salicylic acid	10	1.0747	Phenolic Compound	No
Salvianolic acid B	10	1.01778	Phenolic Compound	No
Santalol	10	0.984953	Terpenoid	No
Sauchinone	10	1.16335	Lignan	No
Schaftoside	10	1	Flavonoid	No
Schisandrin A	10	1.03317	Phenolic Compound	Yes
Schisandrin B (Sch B)	10	0.974569	Phenolic Compound	Yes
Schisanhenol	10	1	Lignan	No
Schizandrol B	10	0.974816	Miscellaneous	Yes
Sclareolide	10	0.965049	Terpenoid	Yes
Scoparone	10	1.01184	Coumarin	No
Scutellarein	10	0.979769	Phenolic Compound	No
Sec-O-Glucosylhamaudol	10	0.991701	Glycoside	No
Senegenin	10	1.02645	Alkaloid	No
Sennoside A	10	0.931084	Glycoside	No
Sennoside B	10	1.14419	Glycoside	Yes
Sesamol	10	1.05635	Phenolic Compound	Yes
Sinapinic Acid	10	1.00847	Phenolic Compound	No
Sinensetin	10	0.993714	Flavonoid	No
Skimmin	10	0.95237	Flavonoid	No
Sodium Danshensu	10	1.05593	Phenolic Compound	No
Solanesol (Nonaisoprenol)	10	0.955791	Terpenoid	No
Songorine	10	1.05175	Alkaloid	No
Sophoridine	10	1.03054	Alkaloid	No
Sorbic acid	10	1.11346	Organic Acid	No
Squalane	10	0.963544	Fatty Acid	No
Squalene	10	1.01081	Terpenoid	No
Steviolbioside	10	0.978291	Glycoside	No
Stevioside	10	1.03146	Glycoside	No
Sweroside	10	1.10679	Iridoid	No
Synephrine	10	1.04295	Alkaloid	Yes
Syringaldehyde	10	0.436461	Phenolic Compound	No
Syringaldehyde	1	0.942103	Phenolic Compound	No
Tabersonine	10	0.780611	Alkaloid	No
Tabersonine	1	1.07298	Alkaloid	No
Tabersonine hydrochloride	10	0.910249	Alkaloid	No
Tanshinone I	10	1.00737	Terpenoid	Yes
Tanshinone IIA	10	0.907837	Terpenoid	Yes
Tanshinone IIA sulfonate (sodium)	10	0.958258	Terpenoid	Yes
Tartaric acid	10	0.967126	Organic Acid	No
Taxifolin (Dihydroquercetin)	10	1.01224	Flavonoid	Yes
Tea polyphenol	10	0.954141	Phenolic Compound	No
Terpinen-4-ol	10	1.01382	Terpenoid	No
Terpinyl Acetate	10	0.878624	Ester	No
Tetrahydroberberine	10	0.941803	Alkaloid	Yes
Tetrahydropalmatine	10	0.995349	Alkaloid	No
Tetrahydropapaverine HCl	10	1.05068	Alkaloid	No
Thiocolchicoside	10	0.989362	Alkaloid	No
Tiglic acid	10	0.95872	Fatty Acid	No
Timosaponin A3	10	0.0646661	Phenolic Compound	No
Timosaponin A3	1	1.04615	Phenolic Compound	No
Timosaponin A3	0.1	1.04377	Phenolic Compound	No
Tomatidine	10	0.983955	Alkaloid	No
trans-Zeatin-riboside	10	0.980302	Glycoside	No
Trifolirhizin	10	1.0957	Glycoside	No
Trilobatin	10	0.995233	Stilbene	No
Triptolide (PG490)	10	0.689983	Terpenoid	No
Triptolide (PG490)	1	0.848956	Terpenoid	No
Triptophenolide	10	0.922373	Terpenoid	No
Tropine	10	0.990566	Alkaloid	No
Troxerutin	10	0.993372	Flavonoid	Yes
Tryptanthrin	10	0.500217	Alkaloid	No
Tryptanthrin	1	0.967182	Alkaloid	No
Typhaneoside	10	0.951386	Glycoside	No
Tyrosol	10	0.970628	Phenolic Compound	No
Urolithin A	10	0.939462	Miscellaneous	Yes
Urolithin A	1	0.988576	Miscellaneous	Yes
Uvaol	10	1.11324	Terpenoid	No
Vaccarin	10	0.985478	Glycoside	No
Veratramine	10	1.02391	Alkaloid	No
Verbascoside	10	0.984262	Glycoside	Yes
Verbenalin	10	0.981768	Glycoside	No
Vinblastine sulfate	10	0.765135	Alkaloid	No
Vinblastine sulfate	1	0.997051	Alkaloid	No
Vinblastine sulfate	0.1	0.872551	Alkaloid	No
Vincristine	10	0.843887	Alkaloid	No
Vincristine	1	1.08307	Alkaloid	No
Vincristine	0.1	1.08184	Alkaloid	No
Vindoline	10	1.07224	Alkaloid	No
Vinorelbine Tartrate	10	0.559964	Alkaloid	No
Vinorelbine Tartrate	1	0.792676	Alkaloid	No
Vinorelbine Tartrate	0.1	0.922573	Alkaloid	No
VitaMin U	10	0.994257	Sugar	Yes
Wogonin	10	1.04671	Flavonoid	Yes
Wogonoside	10	1.07045	Flavonoid	No
Xanthohumol	10	0.894467	Chalcone	Yes
Xanthotoxol	10	1.00546	Coumarin	No
Yohimbine HCl	10	1.02341	Alkaloid	Yes
Zerumbone	10	1.10117	Terpenoid	Yes
Ziyu-glycoside I	10	1.01041	Glycoside	No
α-Terpineol	10	0.885505	Terpenoid	No
β-Caryophyllene	10	1.01287	Terpenoid	Yes
γ-Decalactone	10	1.01704	Lactone	No
Isorhamnetin	10	0.912206	Flavonoid	No
6-Hydroxyflavone (6-HF)	10	1.05163	Flavonoid	No
2-Methoxy-1,4-naphthoquinone	10	1.02365	Quinone	No
Cinnamic acid	10	1.0157	Phenolic Compound	Yes
Glucosamine hydrochloride	10	1.05163	Sugar	No
Methyl salicylate	10	0.945999	Phenolic Compound	No

## Sheet: Supplementary table 2
ARE-Luc ONLY	Iodide ONLY	pTg-Luc ONLY	ARE-Luc & pTg-Luc ONLY	ARE-Luc & pNIS-Luc ONLY	pTg-Luc & Iodide & pNIS-Luc ONLY	pNIS-Luc ONLY	pTg-Luc & Iodide ONLY	ARE-Luc & pTg-Luc & pNIS-Luc ONLY	ARE-Luc & Iodide ONLY	pTg-Luc & pNIS-Luc ONLY	Iodide & pNIS-Luc ONLY	ARE-Luc & pTg-Luc & Iodide ONLY	ARE-Luc & Iodide & pNIS-Luc ONLY	ARE-Luc & pTg-Luc & Iodide & pNIS-Luc (ALL 4)
(-)-Parthenolide	(+)-Usniacin	Baicalein	Apigenin	6-Hydroxyflavone (6-HF)	Biochanin A	Harringtonine	Dracohodin perchlorate	Rutaecarpine	Costunolide	2,2':5',2''-Terthiophene	Lapachol	Glabridin	Pristimerin	Oroxylin A
(E)-Cardamoni	Bavachin	Calycosin	Daidzein	Bisdemethoxycurcumin (BDMC)	Chrysin	Lycorine	Emodin	p-Coumaric acid ethyl ester
1,4-Naphthoquinone	Carnosol	Daidzin	Fisetin	Cucurbitacin B	Diosmetin
10-Gingerol	Curcumol	Ethyl 4-Methoxycinnamate	Flavokawain B	Epoxomicin
6-Shogaol	Dehydrocostus Lactone	Hesperetin	Galangin	Oxyresveratrol
8-Gingerol	Gamma-Oryzanol	Irigenin	Genistein	Piperlongumine
Alantolactone	Honokiol	Piperine	Kaempferol
Anwuligan	Imperatorin	Resveratrol	Licochalcone A
Apocarotenal	Lobelin sulphate	Rhapontin
Bavachinin	Lupeol	Scutellarein
Betulin	Magnolol	Tanshinone I
Brefeldin A	Naringin Dihydrochalcone	kaempferide
Butein	Piceatannol
Caffeic Acid Phenethyl Ester	Polydatin
Cardamonin	Schisandrin B (Sch B)
Celastrol	Tomatidine
Combretastatin A4
Equol
Erianin
Esculetin
Ethyl ferulate
Ferulic acid methyl ester
Gambogenic acid
Guggulsterone E&Z
Hydroxygenkwanin
Isobavachalcone
Isorhamnetin
Levistilide A
Liquiritigenin
Luteolin
Meisoindigo
Morin
Nonivamide
Obacunone
Polyphyllin I
Pseudolaric Acid B
Pterostilbene
Quercetin
Schisandrin A
Tabersonine
Tanshinone IIA
Taxifolin (Dihydroquercetin)
Timosaponin A3
Tryptanthrin
Urolithin A
Vinblastine sulfate
Vincristine
Vinorelbine Tartrate
Xanthohumol

## Sheet: Supplementary table 3
Compound	ARE-Luc in PCCL3	NIS mRNA in PCCL3	NIS protein in PCCL3	Evidence type	Thyroid cancer model(s)	Iodide uptake	NIS regulation	Key notes
Resveratrol	1.37	1.35	1.01	In vitro	ATC cells; FRTL-5	Increased only in non-cancer cells; inconsistent in TC	Biphasic NIS regulation depending on exposure	Uptake not reliably shown in thyroid cancer
Apigenin	3.2	6.4	1.8	In vitro and primary cultures	BRAF-driven thyroid cancer	Increased in specific contexts	Mainly increases NIS protein; variable mRNA	Often requires MAPK or PI3K pathway inhibition
Genistein	4.7	4.3	2	In vitro	SW1736 (ATC)	Restored	Increases NIS mRNA and protein	Clear functional effect in ATC
Quercetin	5.5	5.4	1.2	In vitro	BCPAP (PTC)	Significantly increased	Induces NIS mRNA and protein	Clear NIS-dependent uptake
Luteolin	8.4	2.8	1.8	In vitro	thyroid cancer cell lines (PTC/FTC)	Increased iodide uptake in vitro	Induces NIS expression via MAPK inhibition and epigenetic modulation	Natural flavonoid; preclinical evidence only; proposed as adjuvant redifferentiation agent
13-cis retinoic acid	-	-	-	Human	Radioiodine-refractory DTC	Variable and generally modest	Weak and inconsistent NIS induction	Limited clinical benefit
All-trans retinoic acid (ATRA)	-	-	-	In vitro and human	FTC-133, FTC-238; DTC patients	Partially restored in a subset of DTC patients and cell lines	Induces NIS mRNA and protein in some DTC models	Classical redifferentiation agent; limited efficacy and heterogeneous response
Alpha-lipoic acid	-	-	-	In vitro	TPC-1 (PTC)	Significantly increased	Induces NIS mRNA and protein	Transcription-driven effect
Capsaicin	-	-	-	In vitro	Anaplastic thyroid cancer	Restored	Induces NIS mRNA, protein, and membrane localization	TRPV1–calcium–cAMP–CREB signaling
Curcumin	-	-	-	In vitro	Dedifferentiated thyroid cancer	Increases functional uptake	Mainly increases NIS protein stability and membrane localization	Acts on trafficking rather than transcription
Hesperetin	-	-	-	In vitro	HTh7 (ATC)	Not directly measured	Induces NIS mRNA and protein	Redifferentiation without uptake data
Myricetin	-	-	-	In vitro	SW1736 (ATC)	Increased	Induces NIS mRNA and protein	Promotes redifferentiation
Romidepsin	-	-	-	Preclinical and human	Radioiodine-refractory TC	Increased preclinically; limited in patients	Induces NIS mRNA and protein	Clinical effect limited
Rutin	-	-	-	Animal (in vivo rat study)	Differentiated thyroid (normal rat thyroid in vivo)	Increased thyroid radioiodine uptake in vivo	Increases NIS protein and mRNA in thyroid	Rutin (20 mg/kg, 5 days) enhanced in vivo thyroid RAI uptake in rats
Sinomenine hydrochloride	-	-	-	In vitro	BCPAP, TPC-1 (PTC)	Significantly increased	Induces NIS mRNA, protein, and membrane localization	Activates TSH receptor–cAMP–CREB–PAX8
Sodium butyrate	-	-	-	In vitro	Multiple thyroid cancer lines	Strongly increased	Strong induction of NIS mRNA and protein	Epigenetic reactivation via HDAC inhibition
Trichostatin A	-	-	-	In vitro	Multiple thyroid cancer lines	Strongly restored	Very strong NIS transcription and protein induction	Potent epigenetic modulator
